# Supplementary material for: Detritus Quality and Locality Determines Survival and Mass, but Not Export, of Wood Frogs at Metamorphosis
Source: PLoS One. 2016 Nov 8;11(11):e0166296. doi: 10.1371/journal.pone.0166296 (PMC5100973; doi:10.1371/journal.pone.0166296)
Supplement: S1 Table — Raw values of number of metamorphing individuals, mean number of days in each tank, mean body mass (mg), total %N and %P, mean biomass per tank (g) and mean standing crop of N and P (g) for tadpoles across all treatments at Clemson University and Lindenwood University. Values of total %P, %N, C:N and N:P of homogonized native hardwood litter and purple loosestrife from Clemson University, Lindenwood University and Indiana. (XLSX) [file pone.0166296.s001.xlsx]

## Sheet: Amphibian
Site code	Site location	Treatment	Number of metamorphing individuals	Mean number of days in tank	Mean mass per individual (mg)	Mean %TN per tank	Mean %TP per tank	Mean biomass per tank (g)	Mean crop N (g)	Mean crop P (g)
CLEM	South Carolina	Native leaf litter	18	43	39.6	11.0113	2.06969	0.7128	0.0784882	0.0147528
CLEM	South Carolina	Native leaf litter	18	48	55.45	11.0102	2.02568	0.9981	0.109893	0.0202183
CLEM	South Carolina	Native leaf litter	18	45	34.25	10.5392	1.72231	0.6165	0.0649745	0.010618
CLEM	South Carolina	Native leaf litter	18	45	31.7	11.097	1.93158	0.5706	0.0633195	0.0110216
CLEM	South Carolina	Native leaf litter	16	44	46.45	10.8395	2.12851	0.7432	0.0805592	0.0158191
CLEM	South Carolina	Native leaf litter	17	44	38.75	10.685	2.00331	0.65875	0.0703874	0.0131968
CLEM	South Carolina	Mixed	15	43.9333	55.22	10.7703	1.97183	0.8283	0.08921	0.0163327
CLEM	South Carolina	Mixed	13	41.5455	52.8	10.8812	2.21994	0.6864	0.0746889	0.0152377
CLEM	South Carolina	Mixed	14	43.9286	52	11.608	2.02593	0.728	0.0845062	0.0147488
CLEM	South Carolina	Mixed	18	44.0556	62.2	11.0715	1.93134	1.1196	0.123957	0.0216233
CLEM	South Carolina	Mixed	11	42.7273	65.1	10.904	2.30639	0.7161	0.0780835	0.0165161
CLEM	South Carolina	Mixed	14	47.3571	56.6	10.8882	2.04953	0.7924	0.0862785	0.0162405
CLEM	South Carolina	Purple loosestrife	12	42.9167	61.1	10.9782	2.11196	0.7332	0.0804925	0.0154849
CLEM	South Carolina	Purple loosestrife	15	42.6667	64.5	11.2885	2.12786	0.9675	0.109216	0.020587
CLEM	South Carolina	Purple loosestrife	17	42.4118	75.9	10.7357	2.01361	1.2903	0.138523	0.0259816
CLEM	South Carolina	Purple loosestrife	18	41.6667	74.7	11.066	2.26647	1.3446	0.148793	0.030475
CLEM	South Carolina	Purple loosestrife	18	41.4444	61.9	11.05	2.01337	1.1142	0.123119	0.022433
CLEM	South Carolina	Purple loosestrife	4	44.25	65.3	11.052	2.1402	0.2612	0.0288678	0.0055902
LIN	Missouri	Native leaf litter	18	43.625	55.4	9.78794	1.90236	0.9972	0.0976053	0.0189703
LIN	Missouri	Native leaf litter	17	44.4375	96	10.6297	1.90548	1.632	0.173478	0.0310974
LIN	Missouri	Native leaf litter	16	45.3889	74.5	10.7908	1.9267	1.192	0.128626	0.0229663
LIN	Missouri	Native leaf litter	18	45.2105	96.5	10.2133	1.9152	1.737	0.177404	0.033267
LIN	Missouri	Native leaf litter	19	45.1667	68.7	11.0949	2.2089	1.3053	0.144822	0.0288328
LIN	Missouri	Native leaf litter	17	44.214	99.5	10.752	1.8473	1.6915	0.181869	0.0312471
LIN	Missouri	Mixed	14	41.2	106.1	10.8417	1.78264	1.4854	0.161042	0.0264793
LIN	Missouri	Mixed	15	42.8571	55.3	11.5532	2.0497	0.8295	0.0958338	0.0170023
LIN	Missouri	Mixed	16	43.4	126.5	10.2462	2.43662	2.024	0.207384	0.0493172
LIN	Missouri	Mixed	15	43.875	97.9	11.442	1.90851	1.4685	0.168026	0.0280265
LIN	Missouri	Mixed	15	42.4	131.3	9.88205	1.92303	1.9695	0.194627	0.0378741
LIN	Missouri	Mixed	17	43.5333	125.7	10.7309	1.648	2.1369	0.229309	0.0352161
LIN	Missouri	Purple loosestrife	15	39.6	120.9	10.727	1.97882	1.8135	0.194534	0.0358859
LIN	Missouri	Purple loosestrife	15	42.6667	124.2	9.9955	1.8276	1.863	0.186216	0.0340482
LIN	Missouri	Purple loosestrife	17	46.6667	86.5	9.6933	2.5216	1.4705	0.14254	0.0370801
LIN	Missouri	Purple loosestrife	15	43.5294	69.2	10.8724	1.88835	1.038	0.112856	0.0196011
LIN	Missouri	Purple loosestrife	14	41.8	107	10.7666	1.8223	1.498	0.161284	0.0272981
LIN	Missouri	Purple loosestrife	17	43.2308	172.3	11.0499	1.8142	2.9291	0.323663	0.0531397

## Sheet: Plants
Site	Spp	% TP	%TN	%TC	C:N	N:P
CLEM	Homogonized native litter	0.0241409	0.94	49.42	52.71	38.938
CLEM	Homogonized native litter	0.0217527	0.78	48.99	62.71	35.8576
CLEM	Homogonized native litter	0.0240688	0.94	49.23	52.43	39.0547
CLEM	Homogonized native litter	0.0242816	0.84	49.42	58.58	34.5942
CLEM	Homogonized native litter	0.0298475	0.98	48.41	49.32	32.8336
Indiana	Purple loosestrife	0.159283	1.34	46.19	34.48	8.41268
Indiana	Purple loosestrife	0.146958	1.44	45.85	31.82	9.79873
Indiana	Purple loosestrife	0.11551	1.25	46.4	37.2	10.8216
Indiana	Purple loosestrife	0.121192	1.62	45.84	28.38	13.3672
Indiana	Purple loosestrife	0.160521	1.42	46.48	32.66	8.84621
LIN	Homogonized native litter	0.0429542	0.93	49.44	53.26	21.651
LIN	Homogonized native litter	0.0378086	0.98	48.68	49.8	25.92
LIN	Homogonized native litter	0.0546927	1.05	48.7	46.34	19.1982
LIN	Homogonized native litter	0.0371349	0.85	48.56	57.01	22.8895
LIN	Homogonized native litter	0.0361936	0.81	48.07	59.54	22.3796
